# Supplementary material for: Molecular Characterization of pBOq-IncQ and pBOq-95LK Plasmids of Escherichia coli BOq 01, a New Isolated Strain from Poultry Farming, Involved in Antibiotic Resistance
Source: Microorganisms. 2022 Jul 26;10(8):1509. doi: 10.3390/microorganisms10081509 (PMC9331969; doi:10.3390/microorganisms10081509)
Supplement: Supplementary file 1 [file microorganisms-10-01509-s001.zip]

Archive with 1 entries (1 files):
- microorganisms-1815626-supplementary.pdf
